# Supplementary material for: Virulence-Associated Characteristics of Serotype 14 and Serogroup 9 Streptococcus pneumoniae Clones Circulating in Brazil: Association of Penicillin Non-susceptibility With Transparent Colony Phenotype Variants
Source: Front Microbiol. 2020 Aug 26;11:2009. doi: 10.3389/fmicb.2020.02009 (PMC7479199; doi:10.3389/fmicb.2020.02009)
Supplement: TABLE S1 — Characteristics of the 315 Streptococcus pneumoniae isolates included in the present study. aND, not determined, bPenicillin minimum inhibitory concentration, cSequence type. [file Table_1.XLS]

## Sheet: Plan1
Strain ID	Serotype	Clinical source	Pen MICa	STb	pspA family	Pilus type 1 genes	Colony phenotypec
Sp 0059	9N	Blood	0.25	738	2	Absent	Opaque
Sp 0060	9N	Blood	0.12	738	2	Absent	Opaque
Sp 0061	9N	NDc	0.12	738	2	Absent	ND
Sp 0107	14	Blood	0.03	15	1	Absent	Opaque
Sp 0131	14	ND	0.03	15	1	Absent	Transparent
Sp 0135	14	Blood	0.12	15	1	Absent	Opaque
Sp 0139	14	Blood	0.03	15	1	Absent	Mixed
Sp 0156	9N	Blood	0.015	66	2	Absent	Opaque
Sp 0168	14	Pleural effusion	0.015	15	1	Absent	Opaque
Sp 0179	14	Blood	0.06	15	1	Absent	Transparent
Sp 0180	9V	Blood	0.03	162	2	Present	Opaque
Sp 0186	14	Blood	0.12	15	1	Absent	Opaque
Sp 0235	9N	Sputum	0.06	66	2	Absent	Mixed
Sp 0254	9N	Blood	0.015	66	2	Absent	Opaque
Sp 0265	14	Peritoneal fluid	0.06	15	1	Absent	Transparent
Sp 0266	9N	Blood	0.12	738	1	Absent	Opaque
Sp 0274	14	Blood	0.12	773	1	Absent	ND
Sp 0276	14	Cerebrospinal fluid	0.03	15	1	Absent	Opaque
Sp 0291	14	Pleural effusion	0.12	66	1	Absent	ND
Sp 0293	14	ND	0.03	15	1	Absent	Opaque
Sp 0296	14	Blood	0.25	66	2	Absent	Transparent
Sp 0306	14	Blood	0.015	15	1	Absent	ND
Sp 0308	14	Cerebrospinal fluid	0.12	66	2	Present	Transparent
Sp 0312	9V	Blood	0.015	162	2	Present	Opaque
Sp 0321	14	ND	<0,03	15	1	Absent	Opaque
Sp 0324	14	ND	0.03	15	1	Absent	Mixed
Sp 0325	14	ND	0.03	15	1	Absent	Opaque
Sp 0329	14	ND	<0,03	15	1	Absent	ND
Sp 0332	14	ND	<0,03	66	2	Absent	Opaque
Sp 0349	14	Blood	0.03	15	2	Absent	Mixed
Sp 0366	14	Blood	0.015	15	1	Absent	Opaque
Sp 0386	9N	Blood	0.03	66	2	Absent	Mixed
Sp 0387	14	Eye discharge	0.5	66	2	Absent	Transparent
Sp 0403	9V	Pleural effusion	0.06	162	2	Present	Opaque
Sp 0414	9V	Blood	<0,0075	162	2	Present	Opaque
Sp 0416	14	Blood	0.25	66	2	Absent	Transparent
Sp 0418	9N	Blood	0.03	66	2	Absent	Mixed
Sp 0436	14	Blood	0.5	66	2	Absent	Mixed
Sp 0447	9V	Eye discharge	0.03	162	2	Present	ND
Sp 0450	14	Blood	0.06	15	1	Absent	Opaque
Sp 0454	14	Blood	<0,03	124	2	Absent	Opaque
Sp 0465	14	Blood	0.03	15	1	Absent	ND
Sp 0466	14	Blood	0.06	15	1	Absent	Mixed
Sp 0475	9V	Oropharynx	0.03	162	2	Present	Transparent
Sp 0484	9A	Blood	0.015	162	2	Present	Opaque
Sp 0486	9V	Tracheal aspirate	0.03	162	2	Present	Opaque
Sp 0488	9L	Blood	0.06	8001	2	Absent	Opaque
Sp 0513	14	Sputum	0.5	66	2	Absent	Transparent
Sp 0514	14	Oropharynx	0.5	66	2	Absent	Opaque
Sp 0515	14	Blood	0.5	66	2	Absent	Opaque
Sp 0526	14	Bronchoalveolar lavage	<0,03	7038	2	Absent	ND
Sp 0527	14	Peritoneal fluid	0.06	15	1	Absent	ND
Sp 0532	14	Blood	?0,015	7039	1	Absent	ND
Sp 0539	14	Cerebrospinal fluid	?0,015	15	1	Absent	Transparent
Sp 0550	14	Cerebrospinal fluid	0.03	15	1	Absent	Opaque
Sp 0559	9V	Cerebrospinal fluid	0.03	280	1	Absent	Mixed
Sp 0561	9N	Cerebrospinal fluid	0.03	66	2	Absent	Opaque
Sp 0566	9N	Cerebrospinal fluid	0.03	66	2	Absent	Opaque
Sp 0568	14	Pleural effusion	0.03	723	2	Absent	Opaque
Sp 0587	14	Cerebrospinal fluid	0.03	7040	1	Present	Mixed
Sp 0590	14	Blood	0.06	7041	1	Present	Opaque
Sp 0601	14	Cerebrospinal fluid	0.03	7042	2	Absent	Opaque
Sp 0603a	14	Cerebrospinal fluid	0.03	7042	2	Absent	Opaque
Sp 0607	14	Cerebrospinal fluid	0.03	124	2	Absent	Opaque
Sp 0612b	14	Cerebrospinal fluid	?0,03	124	2	Absent	Opaque
Sp 0621	14	Cerebrospinal fluid	0.06	13	1	Absent	Opaque
Sp 0624	9V	Cerebrospinal fluid	<0,015	162	2	Present	Mixed
Sp 0630	14	Cerebrospinal fluid	0.12	13	1	Absent	Mixed
Sp 0631	14	Cerebrospinal fluid	0.03	7114	1	Absent	Mixed
Sp 0643	14	Cerebrospinal fluid	0.03	15	1	Absent	Opaque
Sp 0648	9N	Cerebrospinal fluid	0.03	66	2	Absent	Mixed
Sp 0661	14	Cerebrospinal fluid	0.03	15	1	Absent	Opaque
Sp 0664	14	Cerebrospinal fluid	0.03	773	1	Absent	Opaque
Sp 0665	14	Cerebrospinal fluid	0.03	15	1	Absent	Opaque
Sp 0667	14	Cerebrospinal fluid	0.03	15	1	Absent	Opaque
Sp 0671	9V	Blood	<0,015	162	2	Present	Opaque
Sp 0685	14	Peritoneal fluid	0.25	66	2	Absent	Mixed
Sp 0698	14	Cerebrospinal fluid	0.03	15	1	Absent	Mixed
Sp 0702	14	Blood	0.25	66	2	Absent	Opaque
Sp 0744	9V	Cerebrospinal fluid	<0,015	280	1	Absent	Mixed
Sp 0745	9A	Cerebrospinal fluid	<0,015	280	1	Absent	Opaque
Sp 0749	14	Bronchoalveolar lavage	0.03	15	1	Absent	Transparent
Sp 0756	14	Cerebrospinal fluid	0.25	199	2	Absent	Transparent
Sp 0770	14	ND	0.03	15	1	Absent	Opaque
Sp 0775	14	ND	2	156	2	Present	Mixed
Sp 0782	14	Cerebrospinal fluid	0.03	15	1	Absent	Opaque
Sp 0784	9N	Cerebrospinal fluid	0.03	66	2	Absent	Opaque
Sp 0798	14	Cerebrospinal fluid	0.03	15	1	Absent	Transparent
Sp 0803	9N	Blood	0.03	66	2	Absent	Transparent
Sp 0807	14	Blood	0.03	7039	1	Absent	Opaque
Sp 0829	9N	Sputum	<0,03	66	2	Absent	Mixed
Sp 0850	14	Cerebrospinal fluid	0.12	5401	1	Absent	ND
Sp 0858	9V	Sputum	2	156	2	Present	Opaque
Sp 0865	14	Cerebrospinal fluid	0.5	66	2	Absent	Opaque
Sp 0866	14	Ear discharge	4	156	2	Present	ND
Sp 0867	9V	Blood	0.06	280	1	Absent	Opaque
Sp 0873	9V	Blood	<0,03	162	2	Present	Mixed
Sp 0876	9V	Bronchoalveolar lavage	<0,03	162	2	Present	Opaque
Sp 0880	9V	Bronchoalveolar lavage	<0,03	162	2	Present	Mixed
Sp 0885	14	Blood	0.06	66	2	Absent	ND
Sp 0886	14	Cerebrospinal fluid	0.03	15	1	Absent	Mixed
Sp 0896	9N	Blood	0.12	66	2	Absent	Mixed
Sp 0897	14	Blood	0.06	15	1	Absent	Opaque
Sp 0899	14	Pleural effusion	0.12	66	2	Absent	Opaque
Sp 0903	14	Blood	0.03	423	1	Absent	Opaque
Sp 0904	9V	Blood	<0,03	162	2	Present	Opaque
Sp 0911	9V	Sputum	0.5	156	2	Present	Opaque
Sp 0933	14	Sputum	1	156	2	Present	ND
Sp 0947	14	Cerebrospinal fluid	<0,03	5403	1	Absent	Transparent
Sp 0948	14	Sputum	<0,03	5401	1	Absent	Mixed
Sp 0967a*	14	Blood	4	156	2	Present	Transparent
Sp 0979	14	Tracheal aspirate	1	156	2	Present	Transparent
Sp 0985	14	Cerebrospinal fluid	4	7138	2	Present	Transparent
Sp 0995	14	Sputum	1	156	2	Present	Transparent
Sp 0997	14	Blood	0.12	5404	1	Absent	Opaque
Sp 1001	14	Blood	2	156	2	Present	Opaque
Sp 1003	14	Blood	<0,03	124	1	Absent	Transparent
Sp 1010	14	Blood	4	156	2	Present	Transparent
Sp 1019	9N	Sputum	0.06	737	2	Absent	Mixed
Sp 1022	14	Pleural effusion	2	156	2	Present	Opaque
Sp 1025	14	Cerebrospinal fluid	4	156	2	Present	Mixed
Sp 1032	14	Blood	4	156	2	Present	Opaque
Sp 1033	14	Pericardial fluid	4	156	2	Present	Opaque
Sp 1040	14	Sputum	4	156	2	Present	Opaque
Sp 1043	14	ND	0.06	15	1	Absent	Mixed
Sp 1044	14	ND	0.03	15	1	Absent	Mixed
Sp 1045	14	ND	0.06	15	1	Absent	Opaque
Sp 1046	14	Cerebrospinal fluid	0.03	15	1	Absent	Opaque
Sp 1047	14	Cerebrospinal fluid	0.03	15	1	Absent	Opaque
Sp 1060	9V	Blood	0.06	7998	2	Present	Opaque
Sp 1067	14	Blood	0.12	5401	1	Absent	ND
Sp 1068	14	Bronchoalveolar lavage	0.12	5401	1	Absent	ND
Sp 1087	14	Blood	1	156	2	Present	Opaque
Sp 1092	14	Blood	0.06	5401	1	Absent	Mixed
Sp 1101	14	Ear discharge	2	156	2	Present	Mixed
Sp 1102	14	Blood	0.06	796	1	Absent	Opaque
Sp 1115	9V	Cerebrospinal fluid	0.06	162	1	Present	Opaque
Sp 1128	9V	Blood	0.06	162	2	Present	Opaque
Sp 1141	14	Bronchoalveolar lavage	0.06	15	1	Absent	ND
Sp 1156	9N	Bronchoalveolar lavage	<0,03	7999	2	Absent	Mixed
Sp 1170	14	ND	0.06	15	1	Absent	Transparent
Sp 1179	14	Oropharynx	0.12	66	2	Absent	ND
Sp 1184	9V	Oropharynx	0.06	162	2	Present	Opaque
Sp 1197	14	Oropharynx	0.125	66	2	Absent	Opaque
Sp 1230	9V	Oropharynx	0.06	162	2	Present	Opaque
Sp 1231	9V	Oropharynx	0.06	162	2	Present	Opaque
Sp 1243	9V	Oropharynx	0.06	162	2	Present	Opaque
Sp 1264	14	Blood	0.25	66	2	Absent	Transparent
Sp 1265	14	Blood	1	66	2	Present	ND
Sp 1271	14	Pleural effusion	1	156	2	Present	Transparent
Sp 1292	14	Sputum	0.06	5401	1	Absent	Opaque
Sp 1293	14	Blood	0.06	5401	1	Absent	Opaque
Sp 1302	14	Pleural effusion	0.06	5401	1	Absent	Transparent
Sp 1307	14	Blood	0.06	7043	1	Absent	ND
Sp 1308	14	Tracheal aspirate	0.06	7043	1	Absent	Transparent
Sp 1309	9V	Blood	0.06	162	2	Present	Opaque
Sp 1316	14	Blood	1	156	2	Present	Opaque
Sp 1322	9V	Peritoneal fluid	0.06	162	2	Present	Opaque
Sp 1329	14	Oropharynx	0.06	15	1	Absent	Transparent
Sp 1334	14	Oropharynx	0.12	66	2	Absent	ND
Sp 1340	14	Oropharynx	0.06	199	2	Absent	Transparent
Sp 1341	14	Oropharynx	0.06	199	2	Absent	Mixed
Sp 1351	9V	Oropharynx	0.06	162	2	Present	Opaque
Sp 1353	9A	Oropharynx	0.06	4024	2	Present	Mixed
Sp 1368	14	Blood	0.06	15	1	Absent	Transparent
Sp 1408	14	ND	0.06	15	1	Absent	Opaque
Sp 1413	14	Eye discharge	0.06	7139	1	Absent	Mixed
Sp 1414	9N	Sputum	0.12	66	2	Absent	Mixed
Sp 1418	14	Oropharynx	0.06	7044	1	Present	Opaque
Sp 1428	9V	Oropharynx	0.06	162	2	Present	Opaque
Sp 1451	9V	Pleural effusion	<0,03	162	2	Present	Mixed
Sp 1465	14	Eye discharge	0.12	7113	2	Present	Opaque
Sp 1484	14	Nasopharynx	2	156	2	Present	Transparent
Sp 1514	14	Blood	0.03	15	1	Absent	Opaque
Sp 1516	14	Nasopharynx	2	7045	2	Present	Mixed
Sp 1534	14	Oropharynx	0.03	15	1	Absent	Mixed
Sp 1551	14	ND	0.38	156	2	Present	ND
Sp 1562	14	Blood	<0,03	5401	1	Absent	Opaque
Sp 1564	14	Blood	<0,03	4911	1	Absent	Opaque
Sp 1570	14	ND	0.064	5401	1	Absent	Opaque
Sp 1575	14	Sputum	0.19	7046	1	Absent	ND
Sp 1591	14	Sputum	0.06	5401	1	Absent	ND
Sp 1596	9V	Sputum	4	156	2	Present	Opaque
Sp 1598	14	Blood	0.75	156	2	Present	ND
Sp 1608	14	ND	1.5	156	2	Present	ND
Sp 1609	14	ND	1	156	2	Present	Opaque
Sp 1626	9N	ND	0.06	737	2	Absent	Transparent
Sp 1640	14	Pleural effusion	0.75	156	2	Present	Mixed
Sp 1644	14	Blood	1	156	2	Present	Opaque
Sp 1654	14	Cerebrospinal fluid	1.5	156	2	Present	ND
Sp 1655A	9V	Pleural effusion	0.06	5645	2	Present	Opaque
Sp 1655B	9V	Pleural effusion	0.06	162	2	Present	ND
Sp 1663	9V	Sputum	4	156	2	Present	Transparent
Sp 1664	9V	Tracheal aspirate	1.5	156	2	Present	Transparent
Sp 1665	9V	Tracheal aspirate	4	156	2	Present	Opaque
Sp 1668	9V	Blood	<0,03	162	2	Present	Opaque
Sp 1674	14	Sputum	0.75	156	2	Present	Opaque
Sp 1680	14	Blood	2	156	2	Present	Opaque
Sp 1683	14	Blood	0.75	156	2	Present	Mixed
Sp 1689	14	Blood	2	156	2	Present	Transparent
Sp 1690	14	Blood	3	156	2	Present	Mixed
Sp 1692	9V	Sputum	2	156	2	Present	Mixed
Sp 1693	14	Blood	1	156	2	Present	Opaque
Sp 1694	14	Blood	<0,03	5401	1	Absent	Opaque
Sp 1706	14	Blood	0.25	156	2	Present	Transparent
Sp 1708	14	Sputum	1	156	2	Present	Transparent
Sp 1712	9V	Pleural effusion	<0,03	162	2	Present	Mixed
Sp 1721	14	Pleural effusion	<0,03	15	1	Absent	Mixed
Sp 1723	9V	Cerebrospinal fluid	<0,03	162	2	Present	Mixed
Sp 1724	14	ND	0.75	156	2	Present	Mixed
Sp 1725	9N	ND	0.06	66	2	Absent	ND
Sp 1726A	9N	Blood	0.06	5006	1	Absent	Mixed
Sp 1726B	9N	Blood	0.06	71	1	Absent	ND
Sp 1729	14	Pleural effusion	<0,03	5583	1	Absent	Opaque
Sp 1732	14	Cerebrospinal fluid	>4	156	2	Present	Transparent
Sp 1734	14	Cerebrospinal fluid	<0,03	5401	1	Absent	Transparent
Sp 1735	9N	Blood	0.12	66	2	Absent	ND
Sp 1742	14	Blood	16	156	2	Present	ND
Sp 1744	14	Cerebrospinal fluid	4	156	2	Present	Mixed
Sp 1747	9V	Cerebrospinal fluid	<0,03	162	2	Present	Mixed
Sp 1751	14	Cerebrospinal fluid	4	156	2	Present	ND
Sp 1767	9N	ND	<0,03	66	2	Absent	Opaque
Sp 1768	9N	ND	<0,03	66	2	Absent	ND
Sp 1772	14	ND	1	156	2	Present	ND
Sp 1879	14	Blood	2	156	2	Present	ND
Sp 1883	9V	Nasopharynx	<0,03	162	2	Present	Opaque
Sp 1888	14	Nasopharynx	4	156	2	Present	Opaque
Sp 1890	14	Nasopharynx	0.25	66	2	Absent	Mixed
Sp 1900	14	Nasopharynx	0.125	66	2	Absent	Transparent
Sp 1913	14	Nasopharynx	0.125	66	2	Absent	Opaque
Sp 1916	9V	Nasopharynx	0.25	162	2	Present	Transparent
Sp 1917	14	Nasopharynx	0.125	66	2	Absent	Mixed
Sp 1922	14	Nasopharynx	2	156	2	Present	Opaque
Sp 1930	14	Blood	0.5	156	2	Present	ND
Sp 1957	14	Blood	1.5	156	2	Present	Opaque
Sp 1973	14	Nasopharynx	2	156	2	Present	ND
Sp 1980	14	Blood	0.06	738	2	Absent	Transparent
Sp 1981	14	Blood	4	156	2	Present	ND
Sp 1984A	9V	Blood	<0,03	162	2	Present	ND
Sp 1984B	9V	Blood	<0,03	312	2	Present	ND
Sp 1986	9V	Blood	1	156	2	Present	ND
Sp 1988	14	Blood	2	156	2	Present	Opaque
Sp 1990	14	Blood	<0,03	7140	1	Absent	ND
Sp 1992	14	Blood	2	156	2	Present	ND
Sp 1993	14	Blood	1	156	2	Present	ND
Sp 1997	9V	Blood	2	156	2	Present	ND
Sp 2006	9V	Blood	2	156	2	Present	ND
Sp 2008	14	Blood	2	156	2	Present	Opaque
Sp 2009	14	Blood	2	156	2	Present	ND
Sp 2011	14	Blood	2	156	2	Present	Opaque
Sp 2013	14	Blood	1	156	2	Present	ND
Sp 2014	14	Pleural effusion	2	156	2	Present	Opaque
Sp 2015	14	Blood	2	156	2	Present	Transparent
Sp 2018	9N	Blood	<0,03	8000	2	Absent	ND
Sp 2019	14	Blood	0.12	4860	1	Absent	Opaque
Sp 2020	9V	Blood	2	156	2	Present	Opaque
Sp 2026	9N	Cerebrospinal fluid	<0,03	66	2	Absent	ND
Sp 2027	9N	Blood	<0,03	66	2	Absent	ND
Sp 2030	14	Pleural effusion	0.06	4859	1	Absent	Opaque
Sp 2046	14	Blood	4	4964	2	Present	ND
Sp 2047	14	ND	<0,03	7088	2	Absent	ND
Sp 2058	14	ND	2	156	1	Present	ND
Sp 2064	9V	ND	2	156	2	Present	ND
Sp 2065	14	ND	4	4973	2	Present	Transparent
Sp 2067	14	ND	2	156	2	Present	ND
Sp 2084	9V	Sputum	4	156	2	Present	ND
Sp 2088	9V	Blood	0.16	162	2	Present	Transparent
Sp 2091	14	Blood	2	156	2	Present	Transparent
Sp 2092	14	Blood	<0,03	7047	2	Present	ND
Sp 2093	9V	Cerebrospinal fluid	<0,03	162	2	Present	Opaque
Sp 2094	14	Cerebrospinal fluid	2	156	2	Present	Opaque
Sp 2103	14	Blood	1	156	2	Present	Mixed
Sp 2105	9N	Sputum	<0,03	66	2	Absent	ND
Sp 2107	14	Blood	1	156	2	Present	ND
Sp 2108	14	Blood	2	4969	2	Present	Opaque
Sp 2110	14	Blood	2	4971	2	Present	Opaque
Sp 2111	9V	Blood	2	156	2	Present	ND
Sp 2112	14	Sputum	0.25	66	2	Absent	ND
Sp 2115	9N	Sputum	<0,03	66	2	Absent	Opaque
Sp 2118	14	Sputum	2	156	2	Present	ND
Sp 2123	14	Blood	1	156	2	Present	Opaque
Sp 2124	14	Blood	4	156	2	Present	ND
Sp 2125	9V	Blood	<0,03	154	2	Present	ND
Sp 2131	14	ND	0.75	156	2	Present	ND
Sp 2134	14	Pleural effusion	2	156	1	Present	ND
Sp 2136	14	Cerebrospinal fluid	2	156	1	Present	Opaque
Sp 2150	14	Blood	2	144	2	Present	ND
Sp 2152	14	ND	1	156	2	Present	Mixed
Sp 2158	14	Sputum	<0,03	5401	1	Absent	Transparent
Sp 2159	14	Blood	1	156	2	Present	Opaque
Sp 2161	9V	Cerebrospinal fluid	<0,03	162	2	Present	Mixed
Sp 2166	14	Blood	0.25	66	2	Absent	ND
Sp 2167	14	Pleural effusion	0.12	738	2	Absent	Mixed
Sp 2168	14	Pleural effusion	4	156	2	Present	Mixed
Sp 2177	14	Pleural effusion	4	156	2	Present	Opaque
Sp 2181	9V	Blood	4	156	2	Present	ND
Sp 2183	14	Blood	2	156	2	Present	ND
Sp 2193	14	Pleural effusion	4	156	2	Present	ND
Sp 2194	14	Blood	4	156	2	Present	ND
Sp 2195	14	Blood	2	156	2	Present	ND
Sp 2196	14	Blood	4	7095	2	Absent	Mixed
Sp 2204	9N	Blood	0.06	738	2	Absent	Opaque
Sp 2205	9N	Blood	0.032	7085	2	Absent	Opaque
Sp 2206	9N	Blood	0.06	738	2	Absent	Opaque
Sp 2213	14	Blood	4	156	1	Present	Mixed
Sp 2216	9N	Cerebrospinal fluid	0.06	66	2	Absent	ND
Sp 2233	14	Nasopharynx	0.75	6350	2	Present	Opaque
Sp 2247	14	Nasopharynx	2	6350	2	Present	Mixed
Sp 2271	9V	Blood	4	156	2	Present	ND
Sp 2272	9V	Blood	4	156	2	Present	ND
Sp 2277	14	Pleural effusion	4	156	2	Present	ND
Sp 2278	9V	Bronchoalveolar lavage	2	7033	2	Present	ND
Sp 2284	14	Nasopharynx	2	156	2	Present	Mixed
Sp 2297	14	Nasopharynx	2	156	2	Absent	Mixed
Sp 2305	14	Nasopharynx	1	156	2	Present	Opaque
aPenicillin minimum inhibition concentration
bSequence type
cNot determined
